# Supplementary material for: Development of Polymeric Films Based on Sunflower Seed Proteins and Locust Bean Gum
Source: Polymers (Basel). 2024 Jul 3;16(13):1905. doi: 10.3390/polym16131905 (PMC11244352; doi:10.3390/polym16131905)
Supplement: Supplementary file 1 [file polymers-16-01905-s001.zip]

Archive with 1 entries (1 files):
- polymers-2995276-supplementary.docx
